# Supplementary material for: Four new species of the genus Saigona Matsumura (Hemiptera, Fulgoromorpha, Dictyopharidae) from China
Source: Zookeys. 2014 Dec 10;(462):27–41. doi: 10.3897/zookeys.462.7500 (PMC4284430; doi:10.3897/zookeys.462.7500)
Supplement: XML Treatment for Saigona [file zookeys.462.7500-treatment1.xml]

<!DOCTYPE tp:taxon-treatment
  PUBLIC "-//TaxonX//DTD Taxonomic Treatment Publishing DTD v0 20100105//EN" "tax-treatment-NSO.dtd">
<tp:taxon-treatment xmlns:tp="http://www.plazi.org/taxpub"><tp:treatment-meta><kwd-group><label>Taxon classification</label><kwd><named-content content-type="kingdom">Animalia</named-content></kwd><kwd><named-content content-type="order">Hemiptera</named-content></kwd><kwd><named-content content-type="family">Dictyopharidae</named-content></kwd></kwd-group><mixed-citation publication-type="journal"><person-group><name><surname>Zheng</surname><given-names>Yan-Li</given-names></name><name><surname>Yang</surname><given-names>Lin</given-names></name><name><surname>Chen</surname><given-names>Xiang-Sheng</given-names></name></person-group><article-title>Four new species of the genus <italic><tp:taxon-name><tp:taxon-name-part taxon-name-part-type="genus">Saigona</tp:taxon-name-part></tp:taxon-name></italic> Matsumura (<tp:taxon-name><tp:taxon-name-part taxon-name-part-type="order">Hemiptera</tp:taxon-name-part></tp:taxon-name>, <tp:taxon-name><tp:taxon-name-part taxon-name-part-type="infraorder">Fulgoromorpha</tp:taxon-name-part></tp:taxon-name>, <tp:taxon-name><tp:taxon-name-part taxon-name-part-type="family">Dictyopharidae</tp:taxon-name-part></tp:taxon-name>) from China</article-title><source>Zookeys</source><day>10</day><month>12</month><year>2014</year><volume>2014</volume><issue>462</issue><fpage>27</fpage><lpage>41</lpage><pub-id pub-id-type="doi">10.3897/zookeys.462.7500</pub-id></mixed-citation></tp:treatment-meta><tp:nomenclature><label>Genus</label><tp:taxon-name>
                        <tp:taxon-name-part taxon-name-part-type="genus">Saigona</tp:taxon-name-part>
                    </tp:taxon-name><tp:taxon-authority>Matsumura, 1910</tp:taxon-authority><tp:nomenclature-citation-list><tp:nomenclature-citation><tp:taxon-name><tp:taxon-name-part taxon-name-part-type="genus">Saigona</tp:taxon-name-part></tp:taxon-name><comment> Matsumura, 1910: 110; <xref ref-type="bibr" rid="B12">Melichar 1912</xref>: 28, 50; <xref ref-type="bibr" rid="B13">Metcalf 1946</xref>: 47; <xref ref-type="bibr" rid="B14">Nast 1972</xref>: 84; <xref ref-type="bibr" rid="B2">Chou et al. 1985</xref>: 63; <xref ref-type="bibr" rid="B1">Anufriev and Emeljanov 1988</xref>: 482; <xref ref-type="bibr" rid="B4">Emeljanov 1993</xref>: 70; <xref ref-type="bibr" rid="B7">Liang 2001</xref>: 235. Type species: <tp:taxon-name><tp:taxon-name-part taxon-name-part-type="genus">Dictyophora</tp:taxon-name-part> <tp:taxon-name-part taxon-name-part-type="uncertainty-rank">[sic]</tp:taxon-name-part> <tp:taxon-name-part taxon-name-part-type="species">ishidae</tp:taxon-name-part></tp:taxon-name> Matsumura, 1905 [=<italic><tp:taxon-name><tp:taxon-name-part taxon-name-part-type="genus">Almana</tp:taxon-name-part> <tp:taxon-name-part taxon-name-part-type="species">ussuriensis</tp:taxon-name-part></tp:taxon-name></italic> Lethierry, 1878], by subsequent designation of <xref ref-type="bibr" rid="B12">Melichar 1912</xref>: 50; <xref ref-type="bibr" rid="B8">Liang and Song 2006</xref>: 28, by comprehensive redescription.</comment></tp:nomenclature-citation><tp:nomenclature-citation><tp:taxon-name><tp:taxon-name-part taxon-name-part-type="genus">Leprota</tp:taxon-name-part></tp:taxon-name><comment> Melichar, 1912: 91; <xref ref-type="bibr" rid="B13">Metcalf 1946</xref>: 74. Type species: <tp:taxon-name><tp:taxon-name-part taxon-name-part-type="genus">Dictyophora</tp:taxon-name-part> <tp:taxon-name-part taxon-name-part-type="uncertainty-rank">[sic]</tp:taxon-name-part> <tp:taxon-name-part taxon-name-part-type="species">fulgoroides</tp:taxon-name-part></tp:taxon-name> Walker, 1858, by original designation and monotypy. [Synonymised by <xref ref-type="bibr" rid="B8">Liang and Song 2006</xref>: 28.]</comment></tp:nomenclature-citation><tp:nomenclature-citation><tp:taxon-name><tp:taxon-name-part taxon-name-part-type="genus">Neoputala</tp:taxon-name-part></tp:taxon-name><comment> Distant, 1914: 412; <xref ref-type="bibr" rid="B13">Metcalf 1946</xref>: 78. Type species: <italic><tp:taxon-name><tp:taxon-name-part taxon-name-part-type="genus">Neoputala</tp:taxon-name-part> <tp:taxon-name-part taxon-name-part-type="species">lewisi</tp:taxon-name-part></tp:taxon-name></italic> Distant, 1906 [not <italic><tp:taxon-name><tp:taxon-name-part taxon-name-part-type="genus">Neoputala</tp:taxon-name-part> <tp:taxon-name-part taxon-name-part-type="species">capitata</tp:taxon-name-part></tp:taxon-name></italic> Distant, 1914, as stated by <xref ref-type="bibr" rid="B7">Liang 2001</xref>: 236]. [Synonymised by <xref ref-type="bibr" rid="B7">Liang 2001</xref>: 236.]</comment></tp:nomenclature-citation><tp:nomenclature-citation><tp:taxon-name><tp:taxon-name-part taxon-name-part-type="genus">Piela</tp:taxon-name-part></tp:taxon-name><comment> Lallemand, 1942: 72. Type species: <italic><tp:taxon-name><tp:taxon-name-part taxon-name-part-type="genus">Piela</tp:taxon-name-part> <tp:taxon-name-part taxon-name-part-type="species">singularis</tp:taxon-name-part></tp:taxon-name></italic> Lallemand, 1942, by original designation and monotypy. [Synonymised by <xref ref-type="bibr" rid="B8">Liang and Song 2006</xref>: 28.]</comment></tp:nomenclature-citation><!--PageBreak--></tp:nomenclature-citation-list></tp:nomenclature><tp:treatment-sec sec-type="Type species"><title>Type species.</title><p><tp:taxon-name><tp:taxon-name-part taxon-name-part-type="genus">Dictyophora</tp:taxon-name-part> <tp:taxon-name-part taxon-name-part-type="uncertainty-rank">[sic]</tp:taxon-name-part> <tp:taxon-name-part taxon-name-part-type="species">ishidae</tp:taxon-name-part></tp:taxon-name> Matsumura, 1905 (original designation).</p></tp:treatment-sec><tp:treatment-sec sec-type="Diagnosis"><title>Diagnosis.</title><p>For the relationships and diagnosis of <italic><tp:taxon-name><tp:taxon-name-part taxon-name-part-type="genus">Saigona</tp:taxon-name-part></tp:taxon-name></italic> see <xref ref-type="bibr" rid="B8">Liang and Song (2006</xref>: 28).</p></tp:treatment-sec><tp:treatment-sec sec-type="Distribution"><title>Distribution.</title><p>China (Yunnan, Guizhou, Guangxi, Guangdong, Sichuan, Hubei, Hunan, Jiangxi, Zhejiang, Fujian, Gansu, Shaanxi, Henan, Taiwan, Jilin, Heilongjiang); Korea; Indochina; Japan; Russia (Far Eastern Region).</p></tp:treatment-sec><tp:treatment-sec sec-type="Key to species of the genus Saigona Matsumura"><title>Key to species of the genus <italic><tp:taxon-name><tp:taxon-name-part taxon-name-part-type="genus">Saigona</tp:taxon-name-part></tp:taxon-name></italic> Matsumura</title><p>(Modified from <xref ref-type="bibr" rid="B8">Liang and Song 2006</xref> and updated five species)</p><table-wrap content-type="key" position="anchor" orientation="portrait"><table rules="all"><tbody><tr><td rowspan="1" colspan="1">1</td><td rowspan="1" colspan="1">Vertex with cephalic process short, shorter than pronotum and mesonotum combined (Figs <xref ref-type="fig" rid="F1">1</xref>, <xref ref-type="fig" rid="F3">23</xref>)</td><td rowspan="1" colspan="1"><bold>2</bold></td></tr><tr><td rowspan="1" colspan="1">–</td><td rowspan="1" colspan="1">Vertex with cephalic process long, longer than or nearly as long as pronotum and mesonotum combined (Figs <xref ref-type="fig" rid="F2">12</xref>, <xref ref-type="fig" rid="F4">34</xref>)</td><td rowspan="1" colspan="1"><bold>7</bold></td></tr><tr><td rowspan="1" colspan="1">2</td><td rowspan="1" colspan="1">Postclypeus yellowish or yellowish brown</td><td rowspan="1" colspan="1"><bold>3</bold></td></tr><tr><td rowspan="1" colspan="1">–</td><td rowspan="1" colspan="1">Postclypeus fuscous</td><td rowspan="1" colspan="1"><bold>5</bold></td></tr><tr><td rowspan="1" colspan="1">3</td><td rowspan="1" colspan="1">Mesonotum with a yellowish stripe along median longitudinal carina</td><td rowspan="1" colspan="1"><bold>4</bold></td></tr><tr><td rowspan="1" colspan="1">–</td><td rowspan="1" colspan="1">Mesonotum without a yellowish stripe along median longitudinal carina (Fig. <xref ref-type="fig" rid="F6">51</xref>)</td><td rowspan="1" colspan="1"><bold><italic><tp:taxon-name><tp:taxon-name-part taxon-name-part-type="genus">Saigona</tp:taxon-name-part> <tp:taxon-name-part taxon-name-part-type="species">dicondylica</tp:taxon-name-part></tp:taxon-name></italic> sp. n.</bold></td></tr><tr><td rowspan="1" colspan="1">4</td><td rowspan="1" colspan="1">Mesonotum with median longitudinal yellowish stripe narrower; aedeagus with phallobase with apical ventral membranous lobe with numerous, fine spines at apex</td><td rowspan="1" colspan="1"><bold><italic><tp:taxon-name><tp:taxon-name-part taxon-name-part-type="genus">Saigona</tp:taxon-name-part> <tp:taxon-name-part taxon-name-part-type="species">ussuriensis</tp:taxon-name-part></tp:taxon-name></italic> (Lethierry)</bold></td></tr><tr><td rowspan="1" colspan="1">–</td><td rowspan="1" colspan="1">Mesonotum with median longitudinal yellowish stripe much broader; aedeagus with phallobase with apical dorsal and ventral membranous lobes with numerous, fine spines at apex</td><td rowspan="1" colspan="1"><bold><italic><tp:taxon-name><tp:taxon-name-part taxon-name-part-type="genus">Saigona</tp:taxon-name-part> <tp:taxon-name-part taxon-name-part-type="species">latifasciata</tp:taxon-name-part></tp:taxon-name></italic> Liang &amp; Song</bold></td></tr><tr><td rowspan="1" colspan="1">5</td><td rowspan="1" colspan="1">Frons with lateral carinae not reaching to frontoclypeal suture</td><td rowspan="1" colspan="1"><bold><italic><tp:taxon-name><tp:taxon-name-part taxon-name-part-type="genus">Saigona</tp:taxon-name-part> <tp:taxon-name-part taxon-name-part-type="species">fuscoclypeata</tp:taxon-name-part></tp:taxon-name></italic> Liang &amp; Song</bold></td></tr><tr><td rowspan="1" colspan="1">–</td><td rowspan="1" colspan="1">Frons with lateral carinae almost reaching to frontoclypeal suture (Fig. <xref ref-type="fig" rid="F1">2</xref>)</td><td rowspan="1" colspan="1"><bold>6</bold></td></tr><tr><td rowspan="1" colspan="1">6</td><td rowspan="1" colspan="1">Aedeagus with phallobasal conjunctival processes spiraled dorsally</td><td rowspan="1" colspan="1"><bold><italic><tp:taxon-name><tp:taxon-name-part taxon-name-part-type="genus">Saigona</tp:taxon-name-part> <tp:taxon-name-part taxon-name-part-type="species">henanensis</tp:taxon-name-part></tp:taxon-name></italic> Liang &amp; Song</bold></td></tr><tr><td rowspan="1" colspan="1">–</td><td rowspan="1" colspan="1">Aedeagus with phallobasal conjunctival processes not spiraled dorsally (Figs <xref ref-type="fig" rid="F1">9–11</xref>)</td><td rowspan="1" colspan="1"><bold><italic><tp:taxon-name><tp:taxon-name-part taxon-name-part-type="genus">Saigona</tp:taxon-name-part> <tp:taxon-name-part taxon-name-part-type="species">anisomorpha</tp:taxon-name-part></tp:taxon-name></italic> sp. n.</bold></td></tr><tr><td rowspan="1" colspan="1">7</td><td rowspan="1" colspan="1">Cephalic process bulbous apically, with 3 pairs of symmetrical knoblike protuberance on lateral regions</td><td rowspan="1" colspan="1"><bold>8</bold></td></tr><tr><td rowspan="1" colspan="1">–</td><td rowspan="1" colspan="1">Cephalic process not bulbous apically, without knoblike protuberance on lateral regions</td><td rowspan="1" colspan="1"><bold>9</bold></td></tr><tr><td rowspan="1" colspan="1">8</td><td rowspan="1" colspan="1">Aedeagus with phallobasal conjunctival processes straight</td><td rowspan="1" colspan="1"><bold><italic><tp:taxon-name><tp:taxon-name-part taxon-name-part-type="genus">Saigona</tp:taxon-name-part> <tp:taxon-name-part taxon-name-part-type="species">saccus</tp:taxon-name-part></tp:taxon-name></italic> Zheng, Yang &amp; Chen</bold></td></tr><tr><td rowspan="1" colspan="1">–</td><td rowspan="1" colspan="1">Aedeagus with phallobasal conjunctival processes reflexed laterad at apex</td><td rowspan="1" colspan="1"><bold><italic><tp:taxon-name><tp:taxon-name-part taxon-name-part-type="genus">Saigona</tp:taxon-name-part> <tp:taxon-name-part taxon-name-part-type="species">fulgoroides</tp:taxon-name-part></tp:taxon-name></italic> (Walker)</bold></td></tr><tr><td rowspan="1" colspan="1">9</td><td rowspan="1" colspan="1">Frons with lateral carinae almost reaching to frontoclypeal suture</td><td rowspan="1" colspan="1"><bold><italic><tp:taxon-name><tp:taxon-name-part taxon-name-part-type="genus">Saigona</tp:taxon-name-part> <tp:taxon-name-part taxon-name-part-type="species">capitata</tp:taxon-name-part></tp:taxon-name></italic> (Distant)</bold></td></tr><tr><td rowspan="1" colspan="1"><!--PageBreak-->–</td><td rowspan="1" colspan="1">Frons with lateral carinae reaching to eyes, not to frontoclypeal suture (Figs <xref ref-type="fig" rid="F2">13</xref>, <xref ref-type="fig" rid="F4">35</xref>)</td><td rowspan="1" colspan="1"><bold>10</bold></td></tr><tr><td rowspan="1" colspan="1">10</td><td rowspan="1" colspan="1">Mesonotum with yellowish stripe along median longitudinal carina very narrow</td><td rowspan="1" colspan="1"><bold><italic><tp:taxon-name><tp:taxon-name-part taxon-name-part-type="genus">Saigona</tp:taxon-name-part> <tp:taxon-name-part taxon-name-part-type="species">taiwanella</tp:taxon-name-part></tp:taxon-name></italic> Matsumura</bold></td></tr><tr><td rowspan="1" colspan="1">–</td><td rowspan="1" colspan="1">Mesonotum with yellowish stripe along median longitudinal carina broad (Figs <xref ref-type="fig" rid="F2">12</xref>, <xref ref-type="fig" rid="F5">48</xref>, <xref ref-type="fig" rid="F5">49</xref>)</td><td rowspan="1" colspan="1"><bold>11</bold></td></tr><tr><td rowspan="1" colspan="1">11</td><td rowspan="1" colspan="1">Posterior margin of pygofer produced into a large process dorsally (Fig. <xref ref-type="fig" rid="F4">40</xref>)</td><td rowspan="1" colspan="1"><bold><italic><tp:taxon-name><tp:taxon-name-part taxon-name-part-type="genus">Saigona</tp:taxon-name-part> <tp:taxon-name-part taxon-name-part-type="species">tenuisa</tp:taxon-name-part></tp:taxon-name></italic> sp. n.</bold></td></tr><tr><td rowspan="1" colspan="1">–</td><td rowspan="1" colspan="1">Posterior margin of pygofer not produced into a large process dorsally</td><td rowspan="1" colspan="1"><bold>12</bold></td></tr><tr><td rowspan="1" colspan="1">12</td><td rowspan="1" colspan="1">Aedeagus with phallobase with apical dorsal and ventral membranous lobes with numerous, fine spines at apex</td><td rowspan="1" colspan="1"><bold><italic><tp:taxon-name><tp:taxon-name-part taxon-name-part-type="genus">Saigona</tp:taxon-name-part> <tp:taxon-name-part taxon-name-part-type="species">sinicola</tp:taxon-name-part></tp:taxon-name></italic> Liang &amp; Song</bold></td></tr><tr><td rowspan="1" colspan="1">–</td><td rowspan="1" colspan="1">Aedeagus with phallobase with apical ventral membranous lobe with numerous, fine spines at apex (Fig. <xref ref-type="fig" rid="F2">21</xref>)</td><td rowspan="1" colspan="1"><bold>13</bold></td></tr><tr><td rowspan="1" colspan="1">13</td><td rowspan="1" colspan="1">Aedeagus with phallobasal conjunctival processes subparallel apically (Figs <xref ref-type="fig" rid="F2">20</xref>–<xref ref-type="fig" rid="F2">22</xref>)</td><td rowspan="1" colspan="1"><bold><italic><tp:taxon-name><tp:taxon-name-part taxon-name-part-type="genus">Saigona</tp:taxon-name-part> <tp:taxon-name-part taxon-name-part-type="species">daozhenensis</tp:taxon-name-part></tp:taxon-name></italic> sp. n.</bold></td></tr><tr><td rowspan="1" colspan="1">–</td><td rowspan="1" colspan="1">Aedeagus with phallobasal conjunctival processes diverging apically</td><td rowspan="1" colspan="1"><bold><italic><tp:taxon-name><tp:taxon-name-part taxon-name-part-type="genus">Saigona</tp:taxon-name-part> <tp:taxon-name-part taxon-name-part-type="species">robusta</tp:taxon-name-part></tp:taxon-name></italic> Liang &amp; Song</bold></td></tr></tbody></table></table-wrap><fig id="F1" position="float" orientation="portrait"><label>Figures 1–11.</label><caption><p><italic><tp:taxon-name><tp:taxon-name-part taxon-name-part-type="genus">Saigona</tp:taxon-name-part> <tp:taxon-name-part taxon-name-part-type="species">anisomorpha</tp:taxon-name-part></tp:taxon-name></italic> Zheng, Yang &amp; Chen, sp. n. <bold>1</bold> Head and thorax, dorsal view <bold>2</bold> Frons and clypeus, ventral view <bold>3</bold> Head and pronotum, lateral view <bold>4</bold> Forewing <bold>5</bold> Hindwing <bold>6</bold> Pygofer and anal tube, dorsal view <bold>7</bold> Genitalia, lateral view <bold>8</bold> Pygofer and parameres, ventral view <bold>9</bold> Aedeagus, ventral view <bold>10</bold> Aedeagus, lateral view <bold>11</bold> Aedeagus, dorsal view. Scale bars: <bold>1–5</bold> = 1 mm, <bold>6–11</bold> = 0.5 mm.</p></caption><graphic xmlns:xlink="http://www.w3.org/1999/xlink" xlink:href="zookeys-462-027-g001.jpg" position="float" orientation="portrait" xlink:type="simple" id="oo_35331.jpg"/></fig><fig id="F2" position="float" orientation="portrait"><label>Figures 12–22.</label><caption><p><italic><tp:taxon-name><tp:taxon-name-part taxon-name-part-type="genus">Saigona</tp:taxon-name-part> <tp:taxon-name-part taxon-name-part-type="species">daozhenensis</tp:taxon-name-part></tp:taxon-name></italic> Zheng, Yang &amp; Chen, sp. n. <bold>12</bold> Head and thorax, dorsal view <bold>13</bold> Frons and clypeus, ventral view <bold>14</bold> Head and pronotum, lateral view <bold>15</bold> Forewing <bold>16</bold> Hindwing <bold>17</bold> Pygofer and anal tube, dorsal view <bold>18</bold> Genitalia, lateral view <bold>19</bold> Pygofer and parameres, ventral view <bold>20</bold> Aedeagus, ventral view <bold>21</bold> Aedeagus, lateral view <bold>22</bold> Aedeagus, dorsal view. Scale bars: <bold>12–16</bold> = 1 mm, <bold>17–22</bold> = 0.5 mm.</p></caption><graphic xmlns:xlink="http://www.w3.org/1999/xlink" xlink:href="zookeys-462-027-g002.jpg" position="float" orientation="portrait" xlink:type="simple" id="oo_35332.jpg"/></fig><fig id="F3" position="float" orientation="portrait"><label>Figures 23–33.</label><caption><p><italic><tp:taxon-name><tp:taxon-name-part taxon-name-part-type="genus">Saigona</tp:taxon-name-part> <tp:taxon-name-part taxon-name-part-type="species">dicondylica</tp:taxon-name-part></tp:taxon-name></italic> Zheng, Yang &amp; Chen, sp. n. <bold>23</bold> Head and thorax, dorsal view <bold>24</bold> Frons and clypeus, ventral view <bold>25</bold> Head and pronotum, lateral view <bold>26</bold> Forewing <bold>27</bold> Hindwing <bold>28</bold> Pygofer and anal tube, dorsal view <bold>29</bold> Genitalia, lateral view <bold>30</bold> Pygofer and parameres, ventral view <bold>31</bold> Aedeagus, ventral view <bold>32</bold> Aedeagus, lateral view <bold>33</bold> Aedeagus, dorsal view. Scale bars: <bold>23–27</bold> = 1 mm, <bold>28–33</bold> = 0.5 mm.</p></caption><graphic xmlns:xlink="http://www.w3.org/1999/xlink" xlink:href="zookeys-462-027-g003.jpg" position="float" orientation="portrait" xlink:type="simple" id="oo_35333.jpg"/></fig><fig id="F4" position="float" orientation="portrait"><label>Figures 34–44.</label><caption><p><italic><tp:taxon-name><tp:taxon-name-part taxon-name-part-type="genus">Saigona</tp:taxon-name-part> <tp:taxon-name-part taxon-name-part-type="species">tenuisa</tp:taxon-name-part></tp:taxon-name></italic> Zheng, Yang &amp; Chen, sp. n. <bold>34</bold> Head and thorax, dorsal view <bold>35</bold> Frons and clypeus, ventral view <bold>36</bold> Head and pronotum, lateral view <bold>37</bold> Forewing <bold>38</bold> Hindwing <bold>39</bold> Pygofer and anal tube, dorsal view <bold>40</bold> Genitalia, lateral view <bold>41</bold> Pygofer and parameres, ventral view <bold>42</bold> Aedeagus, ventral view <bold>43</bold> Aedeagus, lateral view <bold>44</bold> Aedeagus, dorsal view. Scale bars: <bold>34–38</bold> = 1 mm, <bold>39–44</bold> = 0.5 mm.</p></caption><graphic xmlns:xlink="http://www.w3.org/1999/xlink" xlink:href="zookeys-462-027-g004.jpg" position="float" orientation="portrait" xlink:type="simple" id="oo_35334.jpg"/></fig><fig id="F5" position="float" orientation="portrait"><label>Figures 45–50.</label><caption><p>Habitus of <italic><tp:taxon-name><tp:taxon-name-part taxon-name-part-type="genus">Saigona</tp:taxon-name-part></tp:taxon-name></italic> species. <bold>45–47</bold> <italic><tp:taxon-name><tp:taxon-name-part taxon-name-part-type="genus">Saigona</tp:taxon-name-part> <tp:taxon-name-part taxon-name-part-type="species">anisomorpha</tp:taxon-name-part></tp:taxon-name></italic> Zheng, Yang &amp; Chen, sp. n.; <bold>48–50</bold> <italic><tp:taxon-name><tp:taxon-name-part taxon-name-part-type="genus">Saigona</tp:taxon-name-part> <tp:taxon-name-part taxon-name-part-type="species">daozhenensis</tp:taxon-name-part></tp:taxon-name></italic> Zheng, Yang &amp; Chen, sp. n. (<bold>45, 48</bold> dorsal view; <bold>46, 49</bold> dorsolateral view; <bold>47, 50</bold> lateral view).</p></caption><graphic xmlns:xlink="http://www.w3.org/1999/xlink" xlink:href="zookeys-462-027-g005.jpg" position="float" orientation="portrait" xlink:type="simple" id="oo_35335.jpg"/></fig><fig id="F6" position="float" orientation="portrait"><label>Figures 51–56.</label><caption><p>Habitus of <italic><tp:taxon-name><tp:taxon-name-part taxon-name-part-type="genus">Saigona</tp:taxon-name-part></tp:taxon-name></italic> species. <bold>51–53</bold> <italic><tp:taxon-name><tp:taxon-name-part taxon-name-part-type="genus">Saigona</tp:taxon-name-part> <tp:taxon-name-part taxon-name-part-type="species">dicondylica</tp:taxon-name-part></tp:taxon-name></italic> Zheng, Yang &amp; Chen, sp. n. <bold>54–56</bold> <italic><tp:taxon-name><tp:taxon-name-part taxon-name-part-type="genus">Saigona</tp:taxon-name-part> <tp:taxon-name-part taxon-name-part-type="species">tenuisa</tp:taxon-name-part></tp:taxon-name></italic> Zheng, Yang &amp; Chen, sp. n. (<bold>51, 54</bold> dorsal view; <bold>52, 55</bold> dorsolateral view; <bold>53, 56</bold> lateral view).</p></caption><graphic xmlns:xlink="http://www.w3.org/1999/xlink" xlink:href="zookeys-462-027-g006.jpg" position="float" orientation="portrait" xlink:type="simple" id="oo_35336.jpg"/></fig></tp:treatment-sec><ref-list><ref id="B12"><mixed-citation xmlns:xlink="http://www.w3.org/1999/xlink" xlink:type="simple"><person-group><name name-style="western"><surname>Melichar</surname><given-names>L</given-names></name></person-group> (<year>1912</year>) <article-title>Monographie der Dictyophorinen (<tp:taxon-name><tp:taxon-name-part taxon-name-part-type="suborder">Homoptera</tp:taxon-name-part></tp:taxon-name>). Abhandlungen der K. K.</article-title><source>Zoologisch-Botanischen Gesellschaft in Wien</source><volume>7</volume>(<issue>1</issue>): <fpage>1</fpage>–<lpage>221</lpage>. [In German]</mixed-citation></ref><ref id="B13"><mixed-citation xmlns:xlink="http://www.w3.org/1999/xlink" xlink:type="simple"><person-group><name name-style="western"><surname>Metcalf</surname><given-names>ZP</given-names></name></person-group> (<year>1946</year>) <source>General catalogue of the <tp:taxon-name><tp:taxon-name-part taxon-name-part-type="order">Hemiptera</tp:taxon-name-part></tp:taxon-name>, Fasc. IV. <tp:taxon-name><tp:taxon-name-part taxon-name-part-type="superfamily">Fulgoroidea</tp:taxon-name-part></tp:taxon-name>, Part 8 <tp:taxon-name><tp:taxon-name-part taxon-name-part-type="family">Dictyopharidae</tp:taxon-name-part></tp:taxon-name>.</source><publisher-name>Smith College</publisher-name>, <publisher-loc>Northampton, MASS.</publisher-loc>, <size units="page">246 pp</size>.</mixed-citation></ref><ref id="B14"><mixed-citation xmlns:xlink="http://www.w3.org/1999/xlink" xlink:type="simple"><person-group><name name-style="western"><surname>Nast</surname><given-names>J</given-names></name></person-group> (<year>1972</year>) <source>Palaearctic <tp:taxon-name><tp:taxon-name-part taxon-name-part-type="suborder">Auchenorrhyncha</tp:taxon-name-part></tp:taxon-name> (<tp:taxon-name><tp:taxon-name-part taxon-name-part-type="suborder">Homoptera</tp:taxon-name-part></tp:taxon-name>). An annotated check list.</source><publisher-name>Polish Scientific Publishers</publisher-name>, <publisher-loc>Warszawa</publisher-loc>, <size units="page">550 pp</size>.</mixed-citation></ref><ref id="B2"><mixed-citation xmlns:xlink="http://www.w3.org/1999/xlink" xlink:type="simple"><person-group><name name-style="western"><surname>Chou</surname><given-names>IL</given-names></name><name name-style="western"><surname>Huang</surname><given-names>JSJ</given-names></name><name name-style="western"><surname>Wang</surname><given-names>SZ</given-names></name></person-group> (<year>1985</year>) <source>Economic Insect Fauna of China. Fasc. 36, <tp:taxon-name><tp:taxon-name-part taxon-name-part-type="suborder">Homoptera</tp:taxon-name-part></tp:taxon-name>: <tp:taxon-name><tp:taxon-name-part taxon-name-part-type="superfamily">Fulgoroidea</tp:taxon-name-part></tp:taxon-name>.</source><publisher-name>Science Press</publisher-name>, <publisher-loc>Beijing</publisher-loc>, <size units="page">152 pp</size>. <comment>[In Chinese with English summary]</comment></mixed-citation></ref><ref id="B1"><mixed-citation xmlns:xlink="http://www.w3.org/1999/xlink" xlink:type="simple"><person-group><name name-style="western"><surname>Anufriev</surname><given-names>GA</given-names></name><name name-style="western"><surname>Emeljanov</surname><given-names>AF</given-names></name></person-group> (<year>1988</year>) <chapter-title><tp:taxon-name><tp:taxon-name-part taxon-name-part-type="family">Dictyopharidae</tp:taxon-name-part></tp:taxon-name>.</chapter-title> In: <source>Key to Insects of Soviet Far East</source><volume>2</volume>. <publisher-loc>Leningrad</publisher-loc>, <fpage>480</fpage>–<lpage>483</lpage>.</mixed-citation></ref><ref id="B4"><mixed-citation xmlns:xlink="http://www.w3.org/1999/xlink" xlink:type="simple"><person-group><name name-style="western"><surname>Emeljanov</surname><given-names>AF</given-names></name></person-group> (<year>1993</year>) <article-title>Morphological peculiarities of the larvae of the family <tp:taxon-name><tp:taxon-name-part taxon-name-part-type="family">Dictyopharidae</tp:taxon-name-part></tp:taxon-name> (<tp:taxon-name><tp:taxon-name-part taxon-name-part-type="suborder">Homoptera</tp:taxon-name-part></tp:taxon-name>). 1. General characteristic and a key to genera of the Palaearctic fauna.</article-title><source>Entomologicheskoe Obozrenie</source><volume>72</volume>(<issue>4</issue>): <fpage>794</fpage>–<lpage>812</lpage>. <comment>[English translation in Entomological Review 73(5): 59–78, 1994]</comment></mixed-citation></ref><ref id="B7"><mixed-citation xmlns:xlink="http://www.w3.org/1999/xlink" xlink:type="simple"><person-group><name name-style="western"><surname>Liang</surname><given-names>AP</given-names></name></person-group> (<year>2001</year>) <article-title>Taxonomic notes on Oriental and Easter Palaearctic <tp:taxon-name><tp:taxon-name-part taxon-name-part-type="superfamily">Fulgoroidea</tp:taxon-name-part></tp:taxon-name> (<tp:taxon-name><tp:taxon-name-part taxon-name-part-type="order">Hemiptera</tp:taxon-name-part></tp:taxon-name>).</article-title><source>Journal of the Kansas Entomological Society</source><volume>73</volume>(<issue>4</issue>): <fpage>235</fpage>–<lpage>237</lpage>.</mixed-citation></ref><ref id="B8"><mixed-citation xmlns:xlink="http://www.w3.org/1999/xlink" xlink:type="simple"><person-group><name name-style="western"><surname>Liang</surname><given-names>AP</given-names></name><name name-style="western"><surname>Song</surname><given-names>Z-S</given-names></name></person-group> (<year>2006</year>) <article-title>Revision of the Oriental and eastern Palaearctic planthopper genus <italic><tp:taxon-name><tp:taxon-name-part taxon-name-part-type="genus">Saigona</tp:taxon-name-part></tp:taxon-name></italic> Matsumura, 1910 (<tp:taxon-name><tp:taxon-name-part taxon-name-part-type="order">Hemiptera</tp:taxon-name-part></tp:taxon-name>: <tp:taxon-name><tp:taxon-name-part taxon-name-part-type="superfamily">Fulgoroidea</tp:taxon-name-part></tp:taxon-name>: <tp:taxon-name><tp:taxon-name-part taxon-name-part-type="family">Dictyopharidae</tp:taxon-name-part></tp:taxon-name>), with descriptions of five new species.</article-title><source>Zootaxa</source><volume>1333</volume>: <fpage>25</fpage>–<lpage>54</lpage>.</mixed-citation></ref></ref-list></tp:taxon-treatment>
