# Supplementary material for: Four new species of the genus Saigona Matsumura (Hemiptera, Fulgoromorpha, Dictyopharidae) from China
Source: Zookeys. 2014 Dec 10;(462):27–41. doi: 10.3897/zookeys.462.7500 (PMC4284430; doi:10.3897/zookeys.462.7500)
Supplement: XML Treatment for Saigona anisomorpha [file zookeys.462.7500-treatment2.xml]

<!DOCTYPE tp:taxon-treatment
  PUBLIC "-//TaxonX//DTD Taxonomic Treatment Publishing DTD v0 20100105//EN" "tax-treatment-NSO.dtd">
<tp:taxon-treatment xmlns:tp="http://www.plazi.org/taxpub"><tp:treatment-meta><kwd-group><label>Taxon classification</label><kwd><named-content content-type="kingdom">Animalia</named-content></kwd><kwd><named-content content-type="order">Hemiptera</named-content></kwd><kwd><named-content content-type="family">Dictyopharidae</named-content></kwd></kwd-group><mixed-citation publication-type="journal"><person-group><name><surname>Zheng</surname><given-names>Yan-Li</given-names></name><name><surname>Yang</surname><given-names>Lin</given-names></name><name><surname>Chen</surname><given-names>Xiang-Sheng</given-names></name></person-group><article-title>Four new species of the genus <italic><tp:taxon-name><tp:taxon-name-part taxon-name-part-type="genus">Saigona</tp:taxon-name-part></tp:taxon-name></italic> Matsumura (<tp:taxon-name><tp:taxon-name-part taxon-name-part-type="order">Hemiptera</tp:taxon-name-part></tp:taxon-name>, <tp:taxon-name><tp:taxon-name-part taxon-name-part-type="infraorder">Fulgoromorpha</tp:taxon-name-part></tp:taxon-name>, <tp:taxon-name><tp:taxon-name-part taxon-name-part-type="family">Dictyopharidae</tp:taxon-name-part></tp:taxon-name>) from China</article-title><source>Zookeys</source><day>10</day><month>12</month><year>2014</year><volume>2014</volume><issue>462</issue><fpage>27</fpage><lpage>41</lpage><pub-id pub-id-type="doi">10.3897/zookeys.462.7500</pub-id></mixed-citation></tp:treatment-meta><tp:nomenclature><tp:taxon-name>
                        <tp:taxon-name-part taxon-name-part-type="genus">Saigona</tp:taxon-name-part>
                        <tp:taxon-name-part taxon-name-part-type="species">anisomorpha</tp:taxon-name-part>
                        <object-id xmlns:xlink="http://www.w3.org/1999/xlink" content-type="zoobank" xlink:type="simple">http://zoobank.org/9611A27A-2A7D-4B8C-ACD0-4CC0E2D9C744</object-id>
                    </tp:taxon-name><tp:taxon-authority>Zheng, Yang &amp; Chen</tp:taxon-authority><tp:taxon-status xmlns:xlink="http://www.w3.org/1999/xlink" xlink:type="simple">sp. n.</tp:taxon-status><xref ref-type="fig" rid="F1">Figs 1–11</xref><xref ref-type="fig" rid="F5">, 45–47</xref></tp:nomenclature><tp:treatment-sec sec-type="Description"><title>Description.</title><p><italic>Measurement.</italic> ♂, BL: 15.7 mm; HL: 2.4 mm; HW: 1.5 mm; FWL: 11.8 mm.</p><p><italic>Coloration.</italic> General color brown, marked with fuscous and ochraceous (Figs <xref ref-type="fig" rid="F5">45</xref>–<xref ref-type="fig" rid="F5">47</xref>). Vertex brown with median carina ochraceous, lateral margins brown. Genae brown, eyes brown, ocellus yellowish, antenna brown and the areas surrounding ocellus and antenna beneath eye yellowish. Frons yellowish. Postclypeus, anteclypeus black. Pronotum pale brown, lateral, ventrally curved areas with a yellowish band. Mesonotum pale brown scattered white spots and yellowish at the apex. Thorax ventrally at the fore femur brown, the other area pale green. Abdomen dorsally dark, with yellowish band on disc, ventrally dark. Forewings venation brown and stigma dark. Legs dark, tibiae with green rings. Genitalia black.</p><p><italic>Head and thorax.</italic> Head (Figs <xref ref-type="fig" rid="F1">1</xref>, <xref ref-type="fig" rid="F5">45</xref>–<xref ref-type="fig" rid="F5">47</xref>) shorter than pronotum and mesonotum combined (0.75:1). Vertex (Fig. <xref ref-type="fig" rid="F1">1</xref>) with median carina very faint, only conspicuous at apex and base; lateral carinate margins curved. Frons (Fig. <xref ref-type="fig" rid="F1">2</xref>) with lateral carinae almost reaching to to frontoclypeal suture. Mesonotum (Figs <xref ref-type="fig" rid="F1">1</xref>, <xref ref-type="fig" rid="F5">45</xref>–<xref ref-type="fig" rid="F5">47</xref>) tricarinate on disc, lateral carinate curved towards media carinate at the front. Forewing (Figs <xref ref-type="fig" rid="F1">4</xref>, <xref ref-type="fig" rid="F5">45</xref>–<xref ref-type="fig" rid="F5">47</xref>) longer than widest part (2.85:1), venation as in Fig. <xref ref-type="fig" rid="F1">4</xref>; hindwing longer than widest part (2.43:1), venation as in Fig. <xref ref-type="fig" rid="F1">5</xref>. Spinal formula of hind leg 8-12-11.</p><p><bold>Male genitalia.</bold> Anal tube (Figs <xref ref-type="fig" rid="F1">6</xref>, <xref ref-type="fig" rid="F1">7</xref>) large, nearly triangular in lateral view (Fig. <xref ref-type="fig" rid="F4">41</xref>), large, long, round in dorsal view (Fig. <xref ref-type="fig" rid="F4">39</xref>), ratio of length to width at middle about 2:1. Pygofer (Fig. <xref ref-type="fig" rid="F1">7</xref>) large and broad in lateral view, posterior margin with a slightly sharp process dorsally. Parameres (Figs <xref ref-type="fig" rid="F1">7</xref>, <xref ref-type="fig" rid="F1">8</xref>) relatively large, broad in lateral aspect (Fig. <xref ref-type="fig" rid="F1">7</xref>), apex sharply rounded, protruded posteriorly. Aedeagus (Figs <xref ref-type="fig" rid="F1">9–11</xref>) with phallobasal conjunctival processes unequal in length, left one obviously longer than right one; phallobase narrow and long, curved dorsally; apical, dorsal, membranous lobe small in lateral view (Fig. <xref ref-type="fig" rid="F1">10</xref>), and long oval in dorsal view (Fig. <xref ref-type="fig" rid="F1">11</xref>); apical, ventral, membranous lobe converging towards apex and oval in ventral view (Fig. <xref ref-type="fig" rid="F1">9</xref>), directed anteroventrally in lateral view (Fig. <xref ref-type="fig" rid="F1">10</xref>), covered with numerous fine spines and veins.</p></tp:treatment-sec><tp:treatment-sec sec-type="Type material"><title>Type material.</title><p>Holotype: ♂, <bold>China:</bold> Baiyun Mountain (<named-content xmlns:xlink="http://www.w3.org/1999/xlink" content-type="dwc:verbatimCoordinates" xlink:type="simple">N34°08', E112°05'</named-content>), Henan Province, 13 Aug. 2008, X.-H. Hou. (IEGU).</p></tp:treatment-sec><tp:treatment-sec sec-type="Etymology"><title>Etymology.</title><p>This new species is named for its aedeagus with two phallobasal conjunctival processes unequal in length.</p></tp:treatment-sec><tp:treatment-sec sec-type="Distribution"><title>Distribution.</title><p>China (Henan).</p></tp:treatment-sec><tp:treatment-sec sec-type="Remarks"><title>Remarks.</title><p>This species is similar to <italic><tp:taxon-name><tp:taxon-name-part taxon-name-part-type="genus">Saigona</tp:taxon-name-part> <tp:taxon-name-part taxon-name-part-type="species">henanensis</tp:taxon-name-part></tp:taxon-name></italic> Liang &amp; Song, 2006, but can be distinguished from the latter by its phallobasal conjunctival processes not spiraled at apical 1/5, left one obviously longer than right one; phallobase with apical, dorsal small, with apical, ventral, membranous lobe small, not hook-like in lateral view.</p></tp:treatment-sec><tp:treatment-sec><!--Section generated to contain objects referenced in tp:taxon-treatment.--><fig id="F1" position="float" orientation="portrait"><label>Figures 1–11.</label><caption><p><italic><tp:taxon-name><tp:taxon-name-part taxon-name-part-type="genus">Saigona</tp:taxon-name-part> <tp:taxon-name-part taxon-name-part-type="species">anisomorpha</tp:taxon-name-part></tp:taxon-name></italic> Zheng, Yang &amp; Chen, sp. n. <bold>1</bold> Head and thorax, dorsal view <bold>2</bold> Frons and clypeus, ventral view <bold>3</bold> Head and pronotum, lateral view <bold>4</bold> Forewing <bold>5</bold> Hindwing <bold>6</bold> Pygofer and anal tube, dorsal view <bold>7</bold> Genitalia, lateral view <bold>8</bold> Pygofer and parameres, ventral view <bold>9</bold> Aedeagus, ventral view <bold>10</bold> Aedeagus, lateral view <bold>11</bold> Aedeagus, dorsal view. Scale bars: <bold>1–5</bold> = 1 mm, <bold>6–11</bold> = 0.5 mm.</p></caption><graphic xmlns:xlink="http://www.w3.org/1999/xlink" xlink:href="zookeys-462-027-g001.jpg" position="float" orientation="portrait" xlink:type="simple" id="oo_35331.jpg"/></fig><fig id="F5" position="float" orientation="portrait"><label>Figures 45–50.</label><caption><p>Habitus of <italic><tp:taxon-name><tp:taxon-name-part taxon-name-part-type="genus">Saigona</tp:taxon-name-part></tp:taxon-name></italic> species. <bold>45–47</bold> <italic><tp:taxon-name><tp:taxon-name-part taxon-name-part-type="genus">Saigona</tp:taxon-name-part> <tp:taxon-name-part taxon-name-part-type="species">anisomorpha</tp:taxon-name-part></tp:taxon-name></italic> Zheng, Yang &amp; Chen, sp. n.; <bold>48–50</bold> <italic><tp:taxon-name><tp:taxon-name-part taxon-name-part-type="genus">Saigona</tp:taxon-name-part> <tp:taxon-name-part taxon-name-part-type="species">daozhenensis</tp:taxon-name-part></tp:taxon-name></italic> Zheng, Yang &amp; Chen, sp. n. (<bold>45, 48</bold> dorsal view; <bold>46, 49</bold> dorsolateral view; <bold>47, 50</bold> lateral view).</p></caption><graphic xmlns:xlink="http://www.w3.org/1999/xlink" xlink:href="zookeys-462-027-g005.jpg" position="float" orientation="portrait" xlink:type="simple" id="oo_35335.jpg"/></fig><fig id="F4" position="float" orientation="portrait"><label>Figures 34–44.</label><caption><p><italic><tp:taxon-name><tp:taxon-name-part taxon-name-part-type="genus">Saigona</tp:taxon-name-part> <tp:taxon-name-part taxon-name-part-type="species">tenuisa</tp:taxon-name-part></tp:taxon-name></italic> Zheng, Yang &amp; Chen, sp. n. <bold>34</bold> Head and thorax, dorsal view <bold>35</bold> Frons and clypeus, ventral view <bold>36</bold> Head and pronotum, lateral view <bold>37</bold> Forewing <bold>38</bold> Hindwing <bold>39</bold> Pygofer and anal tube, dorsal view <bold>40</bold> Genitalia, lateral view <bold>41</bold> Pygofer and parameres, ventral view <bold>42</bold> Aedeagus, ventral view <bold>43</bold> Aedeagus, lateral view <bold>44</bold> Aedeagus, dorsal view. Scale bars: <bold>34–38</bold> = 1 mm, <bold>39–44</bold> = 0.5 mm.</p></caption><graphic xmlns:xlink="http://www.w3.org/1999/xlink" xlink:href="zookeys-462-027-g004.jpg" position="float" orientation="portrait" xlink:type="simple" id="oo_35334.jpg"/></fig></tp:treatment-sec></tp:taxon-treatment>
