# Supplementary material for: Four new species of the genus Saigona Matsumura (Hemiptera, Fulgoromorpha, Dictyopharidae) from China
Source: Zookeys. 2014 Dec 10;(462):27–41. doi: 10.3897/zookeys.462.7500 (PMC4284430; doi:10.3897/zookeys.462.7500)
Supplement: XML Treatment for Saigona daozhenensis [file zookeys.462.7500-treatment3.xml]

<!DOCTYPE tp:taxon-treatment
  PUBLIC "-//TaxonX//DTD Taxonomic Treatment Publishing DTD v0 20100105//EN" "tax-treatment-NSO.dtd">
<tp:taxon-treatment xmlns:tp="http://www.plazi.org/taxpub"><tp:treatment-meta><kwd-group><label>Taxon classification</label><kwd><named-content content-type="kingdom">Animalia</named-content></kwd><kwd><named-content content-type="order">Hemiptera</named-content></kwd><kwd><named-content content-type="family">Dictyopharidae</named-content></kwd></kwd-group><mixed-citation publication-type="journal"><person-group><name><surname>Zheng</surname><given-names>Yan-Li</given-names></name><name><surname>Yang</surname><given-names>Lin</given-names></name><name><surname>Chen</surname><given-names>Xiang-Sheng</given-names></name></person-group><article-title>Four new species of the genus <italic><tp:taxon-name><tp:taxon-name-part taxon-name-part-type="genus">Saigona</tp:taxon-name-part></tp:taxon-name></italic> Matsumura (<tp:taxon-name><tp:taxon-name-part taxon-name-part-type="order">Hemiptera</tp:taxon-name-part></tp:taxon-name>, <tp:taxon-name><tp:taxon-name-part taxon-name-part-type="infraorder">Fulgoromorpha</tp:taxon-name-part></tp:taxon-name>, <tp:taxon-name><tp:taxon-name-part taxon-name-part-type="family">Dictyopharidae</tp:taxon-name-part></tp:taxon-name>) from China</article-title><source>Zookeys</source><day>10</day><month>12</month><year>2014</year><volume>2014</volume><issue>462</issue><fpage>27</fpage><lpage>41</lpage><pub-id pub-id-type="doi">10.3897/zookeys.462.7500</pub-id></mixed-citation></tp:treatment-meta><tp:nomenclature><tp:taxon-name>
                        <tp:taxon-name-part taxon-name-part-type="genus">Saigona</tp:taxon-name-part>
                        <tp:taxon-name-part taxon-name-part-type="species">daozhenensis</tp:taxon-name-part>
                        <object-id xmlns:xlink="http://www.w3.org/1999/xlink" content-type="zoobank" xlink:type="simple">http://zoobank.org/93A2289B-DD34-4A49-9F76-F307FE229E05</object-id>
                    </tp:taxon-name><tp:taxon-authority>Zheng, Yang &amp; Chen</tp:taxon-authority><tp:taxon-status xmlns:xlink="http://www.w3.org/1999/xlink" xlink:type="simple">sp. n.</tp:taxon-status><xref ref-type="fig" rid="F2">Figs 12–22</xref><xref ref-type="fig" rid="F5">, 48–50</xref></tp:nomenclature><tp:treatment-sec sec-type="Description"><title>Description.</title><p><italic>Measurement.</italic> ♂, BL: 15.8 mm; HL: 3.2 mm; HW: 1.5 mm; FWL: 10.5 mm.</p><p><italic>Coloration.</italic> General color brown, marked with fuscous and ochraceous speckles (Figs <xref ref-type="fig" rid="F5">48</xref>–<xref ref-type="fig" rid="F5">50</xref>). Vertex brown with lateral carinate balck, median carinate ochraceous. Genae brown, eyes brown, ocellus pink, antenna yellowish and the areas surrounding ocellus and antenna beneath eye yellowish. Frons yellowish, the apex of it black and media carina ochraceous. Pronotum brown with median carina yellowish; lateral, ventrally curved areas yellowish. Mesonotum ochraceous, with a narrow, yellow stripe along median longitudinal carina. Thorax ventrally yellowish; abdomen dorsally dark brown, with yellowish brown stripes, ventrally yellowish. Forewings with most veins fuscous, A and Cu yellowish, stigma dark brown. Legs pale yellowish, apex of tibia, digitus, claw pale brown. Pygofer, anal style and anal tube yellowish-brown.</p><p><italic>Head and thorax.</italic> Head (Figs <xref ref-type="fig" rid="F2">12</xref>, <xref ref-type="fig" rid="F5">48</xref>–<xref ref-type="fig" rid="F5">50</xref>) moderately long, longer than pronotum and mesonotum combined (1.18:1). Cephalic process relatively long and robust, somewhat upturned; Vertex (Fig. <xref ref-type="fig" rid="F2">12</xref>) with median carina very faint, only conspicuous at base, lateral carinate margins curved in front of eyes, disc conspicuous depressed. Frons (Fig. <xref ref-type="fig" rid="F3">32</xref>) with lateral carinate reaching to the front of eyes, not to frontoclypeal suture. Pronotum (Figs <xref ref-type="fig" rid="F1">1</xref>, <xref ref-type="fig" rid="F5">48</xref>–<xref ref-type="fig" rid="F5">50</xref>) with median carina distinct, lateral carinae very faint; mesonotum with median longitudinal carina obsolete. Forewing (Figs <xref ref-type="fig" rid="F2">15</xref>, <xref ref-type="fig" rid="F5">48</xref>–<xref ref-type="fig" rid="F5">50</xref>) longer than widest part (3.16:1), venations as in Fig. <xref ref-type="fig" rid="F2">15</xref>; hindwing longer than widest part (2.20:1), venations as in Fig. <xref ref-type="fig" rid="F2">16</xref>. Spinal formula of hind leg 8-12-10.</p><!--PageBreak--><!--PageBreak--><p><bold>Male genitalia.</bold> Anal tube (Figs <xref ref-type="fig" rid="F2">17</xref>, <xref ref-type="fig" rid="F2">18</xref>) large, nearly triangular in lateral view; large, roundrf in dorsal view, ratio of length to width at middle about 1.2:1. Anal style (Figs <xref ref-type="fig" rid="F2">17</xref>, <xref ref-type="fig" rid="F2">18</xref>) short, broad. Pygofer (Fig. <xref ref-type="fig" rid="F2">18</xref>) in lateral view with posterior margin slightly sinuate. Parameres (Figs <xref ref-type="fig" rid="F2">18</xref>, <xref ref-type="fig" rid="F2">19</xref>) with one robust spines laterally. Aedeagus (Figs <xref ref-type="fig" rid="F2">20</xref>–<xref ref-type="fig" rid="F2">22</xref>) with phallobasal conjunctival processes produced posteriorly, asymmetry; phallobase narrow and long, curved dorsally; apical, dorsal, membranous lobe small in lateral view (Fig. <xref ref-type="fig" rid="F2">21</xref>), without spines; apical, ventral, membranous lobe converging towards apex and semi-oval in ventral view (Fig. <xref ref-type="fig" rid="F2">20</xref>), directed anteroventrally in lateral view (Fig. <xref ref-type="fig" rid="F2">21</xref>), covered with numerous fine spines at apex.</p></tp:treatment-sec><tp:treatment-sec sec-type="Type material"><title>Type material.</title><p>Holotype: ♂, <bold>China:</bold> Sanqiao Town (<named-content xmlns:xlink="http://www.w3.org/1999/xlink" content-type="dwc:verbatimCoordinates" xlink:type="simple">N28°53', E107°36'</named-content>, 1,300–1,600 m), Daozhen County, Guizhou Province, 22–24 May 2004, X.-S. Chen. (IEGU).</p></tp:treatment-sec><tp:treatment-sec sec-type="Etymology"><title>Etymology.</title><p>The specific name refers to the locality, Daozhen County, Guizhou Province, China.</p></tp:treatment-sec><tp:treatment-sec sec-type="Distribution"><title>Distribution.</title><p>China (Guizhou).</p></tp:treatment-sec><tp:treatment-sec sec-type="Remarks"><title>Remarks.</title><p>This species is similar to <italic><tp:taxon-name><tp:taxon-name-part taxon-name-part-type="genus">Saigona</tp:taxon-name-part> <tp:taxon-name-part taxon-name-part-type="species">robusta</tp:taxon-name-part></tp:taxon-name></italic> Liang &amp; Song, 2006, but can be distinguished from the latter by its anal tube rounded in dorsal view (oval in <italic><tp:taxon-name><tp:taxon-name-part taxon-name-part-type="species">robusta</tp:taxon-name-part></tp:taxon-name></italic>); phallobasal conjunctival processes produced posteriorly (produced dorsally and ventrally, respectively in <italic><tp:taxon-name><tp:taxon-name-part taxon-name-part-type="species">robusta</tp:taxon-name-part></tp:taxon-name></italic>); phallobase with apical, ventral, membranous lobe small, semi-oval in ventral view (large, triangular in <italic><tp:taxon-name><tp:taxon-name-part taxon-name-part-type="species">robusta</tp:taxon-name-part></tp:taxon-name></italic>).</p></tp:treatment-sec><tp:treatment-sec><!--Section generated to contain objects referenced in tp:taxon-treatment.--><fig id="F2" position="float" orientation="portrait"><label>Figures 12–22.</label><caption><p><italic><tp:taxon-name><tp:taxon-name-part taxon-name-part-type="genus">Saigona</tp:taxon-name-part> <tp:taxon-name-part taxon-name-part-type="species">daozhenensis</tp:taxon-name-part></tp:taxon-name></italic> Zheng, Yang &amp; Chen, sp. n. <bold>12</bold> Head and thorax, dorsal view <bold>13</bold> Frons and clypeus, ventral view <bold>14</bold> Head and pronotum, lateral view <bold>15</bold> Forewing <bold>16</bold> Hindwing <bold>17</bold> Pygofer and anal tube, dorsal view <bold>18</bold> Genitalia, lateral view <bold>19</bold> Pygofer and parameres, ventral view <bold>20</bold> Aedeagus, ventral view <bold>21</bold> Aedeagus, lateral view <bold>22</bold> Aedeagus, dorsal view. Scale bars: <bold>12–16</bold> = 1 mm, <bold>17–22</bold> = 0.5 mm.</p></caption><graphic xmlns:xlink="http://www.w3.org/1999/xlink" xlink:href="zookeys-462-027-g002.jpg" position="float" orientation="portrait" xlink:type="simple" id="oo_35332.jpg"/></fig><fig id="F5" position="float" orientation="portrait"><label>Figures 45–50.</label><caption><p>Habitus of <italic><tp:taxon-name><tp:taxon-name-part taxon-name-part-type="genus">Saigona</tp:taxon-name-part></tp:taxon-name></italic> species. <bold>45–47</bold> <italic><tp:taxon-name><tp:taxon-name-part taxon-name-part-type="genus">Saigona</tp:taxon-name-part> <tp:taxon-name-part taxon-name-part-type="species">anisomorpha</tp:taxon-name-part></tp:taxon-name></italic> Zheng, Yang &amp; Chen, sp. n.; <bold>48–50</bold> <italic><tp:taxon-name><tp:taxon-name-part taxon-name-part-type="genus">Saigona</tp:taxon-name-part> <tp:taxon-name-part taxon-name-part-type="species">daozhenensis</tp:taxon-name-part></tp:taxon-name></italic> Zheng, Yang &amp; Chen, sp. n. (<bold>45, 48</bold> dorsal view; <bold>46, 49</bold> dorsolateral view; <bold>47, 50</bold> lateral view).</p></caption><graphic xmlns:xlink="http://www.w3.org/1999/xlink" xlink:href="zookeys-462-027-g005.jpg" position="float" orientation="portrait" xlink:type="simple" id="oo_35335.jpg"/></fig><fig id="F3" position="float" orientation="portrait"><label>Figures 23–33.</label><caption><p><italic><tp:taxon-name><tp:taxon-name-part taxon-name-part-type="genus">Saigona</tp:taxon-name-part> <tp:taxon-name-part taxon-name-part-type="species">dicondylica</tp:taxon-name-part></tp:taxon-name></italic> Zheng, Yang &amp; Chen, sp. n. <bold>23</bold> Head and thorax, dorsal view <bold>24</bold> Frons and clypeus, ventral view <bold>25</bold> Head and pronotum, lateral view <bold>26</bold> Forewing <bold>27</bold> Hindwing <bold>28</bold> Pygofer and anal tube, dorsal view <bold>29</bold> Genitalia, lateral view <bold>30</bold> Pygofer and parameres, ventral view <bold>31</bold> Aedeagus, ventral view <bold>32</bold> Aedeagus, lateral view <bold>33</bold> Aedeagus, dorsal view. Scale bars: <bold>23–27</bold> = 1 mm, <bold>28–33</bold> = 0.5 mm.</p></caption><graphic xmlns:xlink="http://www.w3.org/1999/xlink" xlink:href="zookeys-462-027-g003.jpg" position="float" orientation="portrait" xlink:type="simple" id="oo_35333.jpg"/></fig><fig id="F1" position="float" orientation="portrait"><label>Figures 1–11.</label><caption><p><italic><tp:taxon-name><tp:taxon-name-part taxon-name-part-type="genus">Saigona</tp:taxon-name-part> <tp:taxon-name-part taxon-name-part-type="species">anisomorpha</tp:taxon-name-part></tp:taxon-name></italic> Zheng, Yang &amp; Chen, sp. n. <bold>1</bold> Head and thorax, dorsal view <bold>2</bold> Frons and clypeus, ventral view <bold>3</bold> Head and pronotum, lateral view <bold>4</bold> Forewing <bold>5</bold> Hindwing <bold>6</bold> Pygofer and anal tube, dorsal view <bold>7</bold> Genitalia, lateral view <bold>8</bold> Pygofer and parameres, ventral view <bold>9</bold> Aedeagus, ventral view <bold>10</bold> Aedeagus, lateral view <bold>11</bold> Aedeagus, dorsal view. Scale bars: <bold>1–5</bold> = 1 mm, <bold>6–11</bold> = 0.5 mm.</p></caption><graphic xmlns:xlink="http://www.w3.org/1999/xlink" xlink:href="zookeys-462-027-g001.jpg" position="float" orientation="portrait" xlink:type="simple" id="oo_35331.jpg"/></fig></tp:treatment-sec></tp:taxon-treatment>
