# Supplementary material for: Four new species of the genus Saigona Matsumura (Hemiptera, Fulgoromorpha, Dictyopharidae) from China
Source: Zookeys. 2014 Dec 10;(462):27–41. doi: 10.3897/zookeys.462.7500 (PMC4284430; doi:10.3897/zookeys.462.7500)
Supplement: XML Treatment for Saigona dicondylica [file zookeys.462.7500-treatment4.xml]

<!DOCTYPE tp:taxon-treatment
  PUBLIC "-//TaxonX//DTD Taxonomic Treatment Publishing DTD v0 20100105//EN" "tax-treatment-NSO.dtd">
<tp:taxon-treatment xmlns:tp="http://www.plazi.org/taxpub"><tp:treatment-meta><kwd-group><label>Taxon classification</label><kwd><named-content content-type="kingdom">Animalia</named-content></kwd><kwd><named-content content-type="order">Hemiptera</named-content></kwd><kwd><named-content content-type="family">Dictyopharidae</named-content></kwd></kwd-group><mixed-citation publication-type="journal"><person-group><name><surname>Zheng</surname><given-names>Yan-Li</given-names></name><name><surname>Yang</surname><given-names>Lin</given-names></name><name><surname>Chen</surname><given-names>Xiang-Sheng</given-names></name></person-group><article-title>Four new species of the genus <italic><tp:taxon-name><tp:taxon-name-part taxon-name-part-type="genus">Saigona</tp:taxon-name-part></tp:taxon-name></italic> Matsumura (<tp:taxon-name><tp:taxon-name-part taxon-name-part-type="order">Hemiptera</tp:taxon-name-part></tp:taxon-name>, <tp:taxon-name><tp:taxon-name-part taxon-name-part-type="infraorder">Fulgoromorpha</tp:taxon-name-part></tp:taxon-name>, <tp:taxon-name><tp:taxon-name-part taxon-name-part-type="family">Dictyopharidae</tp:taxon-name-part></tp:taxon-name>) from China</article-title><source>Zookeys</source><day>10</day><month>12</month><year>2014</year><volume>2014</volume><issue>462</issue><fpage>27</fpage><lpage>41</lpage><pub-id pub-id-type="doi">10.3897/zookeys.462.7500</pub-id></mixed-citation></tp:treatment-meta><tp:nomenclature><tp:taxon-name>
                        <tp:taxon-name-part taxon-name-part-type="genus">Saigona</tp:taxon-name-part>
                        <tp:taxon-name-part taxon-name-part-type="species">dicondylica</tp:taxon-name-part>
                        <object-id xmlns:xlink="http://www.w3.org/1999/xlink" content-type="zoobank" xlink:type="simple">http://zoobank.org/B185FB7C-239B-4191-8D0A-288F6936ED75</object-id>
                    </tp:taxon-name><tp:taxon-authority>Zheng, Yang &amp; Chen</tp:taxon-authority><tp:taxon-status xmlns:xlink="http://www.w3.org/1999/xlink" xlink:type="simple">sp. n.</tp:taxon-status><xref ref-type="fig" rid="F3">Figs 23–33</xref><xref ref-type="fig" rid="F6">, 51–53</xref><!--PageBreak--><!--PageBreak--></tp:nomenclature><tp:treatment-sec sec-type="Description"><title>Description.</title><p><italic>Measurement.</italic> ♂, BL: 12.0 mm; HL: 1.9 mm; HW: 1.4 mm; FWL: 8.5 mm.</p><p><italic>Coloration.</italic> General color brown, marked with fuscous and ochraceous (Figs <xref ref-type="fig" rid="F6">51</xref>–<xref ref-type="fig" rid="F6">53</xref>). Vertex dark scattered numerous yellowish spots, median carina ochraceous, lateral carinae and margin dark. Genae brown, eyes brown, ocellus yellowish, antenna dark and the areas surrounding ocellus and antenna beneath eye brown scattered yellowish spots. Frons pale brown with brown spots. Postclypeus, anteclypeus yellowish-brown and the apex black. Pronotum dark scattered brown spots, median carina brown, lateral carinae dark; lateral, ventrally curved areas brown. Mesonotum ochraceous scattered black brown spots. Thorax ventrally dark brown. Forewings with venation and stigma brown. Legs dark with pale brown spots.</p><p><italic>Head and thorax.</italic> Head (Figs <xref ref-type="fig" rid="F3">23</xref>–<xref ref-type="fig" rid="F3">25</xref>, <xref ref-type="fig" rid="F6">51</xref>–<xref ref-type="fig" rid="F6">53</xref>) slightly short and robust, shorter than pronotum and mesonotum combined (0.67:1). Vertex (Figs <xref ref-type="fig" rid="F3">23</xref>, <xref ref-type="fig" rid="F6">51</xref>, <xref ref-type="fig" rid="F6">52</xref>) with conspicuous median carina; disc sunking distinct. Frons (Fig. <xref ref-type="fig" rid="F3">24</xref>) with lateral carinae reaching to the behind of eyes, not to frontoclypeal suture. Pronotum (Figs <xref ref-type="fig" rid="F3">23</xref>, <xref ref-type="fig" rid="F6">51</xref>, <xref ref-type="fig" rid="F6">52</xref>) with distinct median carina, lateral carinae curved. Mesonotum (Fig. <xref ref-type="fig" rid="F3">23</xref>) tricarinate on disc, lateral carinae curved towards median carinae at the front. Forewing (Figs <xref ref-type="fig" rid="F3">26</xref>, <xref ref-type="fig" rid="F6">51</xref>–<xref ref-type="fig" rid="F6">53</xref>) longer than widest part (3.06:1), venations as in Fig. <xref ref-type="fig" rid="F3">26</xref>; hindwing longer than widest part (2.13:1), venations as in Fig. <xref ref-type="fig" rid="F3">27</xref>. Spinal formula of hind leg 8-11-11.</p><p><bold>Male genitalia.</bold> Anal style (Figs <xref ref-type="fig" rid="F3">28</xref>, <xref ref-type="fig" rid="F3">29</xref>) short, broad. Anal tube (Figs <xref ref-type="fig" rid="F3">28</xref>, <xref ref-type="fig" rid="F3">29</xref>) large, nearly oval in lateral view; long, capitate in dorsal view, ratio of length to width at middle about 1.5:1. Pygofer (Figs <xref ref-type="fig" rid="F3">28</xref>–<xref ref-type="fig" rid="F3">30</xref>) large and broad in lateral view, posterior margin with a blunt process dorsally. Parameres (Figs <xref ref-type="fig" rid="F3">29</xref>, <xref ref-type="fig" rid="F3">30</xref>) relatively long in ventral aspect. Aedeagus (Figs <xref ref-type="fig" rid="F3">31</xref>–<xref ref-type="fig" rid="F3">33</xref>) with phallobasal conjunctival processes produced dorsally and ventrally, respectively; left one obviously longer than right one; phallobase narrow and long, curved dorsally; apicodorsal membranous lobe large in lateral view (Fig. <xref ref-type="fig" rid="F3">32</xref>), with two small processes, one covered with numerous fine spines, another not; apicoventral membranous lobe converging towards apex and rounded in ventral view (Fig. <xref ref-type="fig" rid="F3">31</xref>) with two stout spine-like processes, directed anteroventrally in lateral view, covered with numerous fine spines.</p></tp:treatment-sec><tp:treatment-sec sec-type="Type material"><title>Type material.</title><p>Holotype: ♂, <bold>China:</bold> Yujun Mountain (<named-content xmlns:xlink="http://www.w3.org/1999/xlink" content-type="dwc:verbatimCoordinates" xlink:type="simple">N30°04', E101°57'</named-content>, 3,000 m), Kangding County, Sichuan Province, 6 Aug. 1999, G.-D. Ren. (IEGU).</p></tp:treatment-sec><tp:treatment-sec sec-type="Etymology"><title>Etymology.</title><p>This new species is named for its aedeagus having two stout spine-like processes apically.</p></tp:treatment-sec><tp:treatment-sec sec-type="Distribution"><title>Distribution.</title><p>China (Sichuan).</p></tp:treatment-sec><tp:treatment-sec sec-type="Remarks"><title>Remarks.</title><p>This species is similar to <italic><tp:taxon-name><tp:taxon-name-part taxon-name-part-type="genus">Saigona</tp:taxon-name-part> <tp:taxon-name-part taxon-name-part-type="species">ussuriensis</tp:taxon-name-part></tp:taxon-name></italic> (Lethierry, 1878), but can be distinguished from the latter by its anal tube obviously narrowing at basal third; apicoventral lobe of pallobase with two stout processes at apex; phallobasal conjunctival processes asymmetrical apically.</p></tp:treatment-sec><tp:treatment-sec><!--Section generated to contain objects referenced in tp:taxon-treatment.--><fig id="F3" position="float" orientation="portrait"><label>Figures 23–33.</label><caption><p><italic><tp:taxon-name><tp:taxon-name-part taxon-name-part-type="genus">Saigona</tp:taxon-name-part> <tp:taxon-name-part taxon-name-part-type="species">dicondylica</tp:taxon-name-part></tp:taxon-name></italic> Zheng, Yang &amp; Chen, sp. n. <bold>23</bold> Head and thorax, dorsal view <bold>24</bold> Frons and clypeus, ventral view <bold>25</bold> Head and pronotum, lateral view <bold>26</bold> Forewing <bold>27</bold> Hindwing <bold>28</bold> Pygofer and anal tube, dorsal view <bold>29</bold> Genitalia, lateral view <bold>30</bold> Pygofer and parameres, ventral view <bold>31</bold> Aedeagus, ventral view <bold>32</bold> Aedeagus, lateral view <bold>33</bold> Aedeagus, dorsal view. Scale bars: <bold>23–27</bold> = 1 mm, <bold>28–33</bold> = 0.5 mm.</p></caption><graphic xmlns:xlink="http://www.w3.org/1999/xlink" xlink:href="zookeys-462-027-g003.jpg" position="float" orientation="portrait" xlink:type="simple" id="oo_35333.jpg"/></fig><fig id="F6" position="float" orientation="portrait"><label>Figures 51–56.</label><caption><p>Habitus of <italic><tp:taxon-name><tp:taxon-name-part taxon-name-part-type="genus">Saigona</tp:taxon-name-part></tp:taxon-name></italic> species. <bold>51–53</bold> <italic><tp:taxon-name><tp:taxon-name-part taxon-name-part-type="genus">Saigona</tp:taxon-name-part> <tp:taxon-name-part taxon-name-part-type="species">dicondylica</tp:taxon-name-part></tp:taxon-name></italic> Zheng, Yang &amp; Chen, sp. n. <bold>54–56</bold> <italic><tp:taxon-name><tp:taxon-name-part taxon-name-part-type="genus">Saigona</tp:taxon-name-part> <tp:taxon-name-part taxon-name-part-type="species">tenuisa</tp:taxon-name-part></tp:taxon-name></italic> Zheng, Yang &amp; Chen, sp. n. (<bold>51, 54</bold> dorsal view; <bold>52, 55</bold> dorsolateral view; <bold>53, 56</bold> lateral view).</p></caption><graphic xmlns:xlink="http://www.w3.org/1999/xlink" xlink:href="zookeys-462-027-g006.jpg" position="float" orientation="portrait" xlink:type="simple" id="oo_35336.jpg"/></fig></tp:treatment-sec></tp:taxon-treatment>
