# Supplementary material for: Four new species of the genus Saigona Matsumura (Hemiptera, Fulgoromorpha, Dictyopharidae) from China
Source: Zookeys. 2014 Dec 10;(462):27–41. doi: 10.3897/zookeys.462.7500 (PMC4284430; doi:10.3897/zookeys.462.7500)
Supplement: XML Treatment for Saigona tenuisa [file zookeys.462.7500-treatment5.xml]

<!DOCTYPE tp:taxon-treatment
  PUBLIC "-//TaxonX//DTD Taxonomic Treatment Publishing DTD v0 20100105//EN" "tax-treatment-NSO.dtd">
<tp:taxon-treatment xmlns:tp="http://www.plazi.org/taxpub"><tp:treatment-meta><kwd-group><label>Taxon classification</label><kwd><named-content content-type="kingdom">Animalia</named-content></kwd><kwd><named-content content-type="order">Hemiptera</named-content></kwd><kwd><named-content content-type="family">Dictyopharidae</named-content></kwd></kwd-group><mixed-citation publication-type="journal"><person-group><name><surname>Zheng</surname><given-names>Yan-Li</given-names></name><name><surname>Yang</surname><given-names>Lin</given-names></name><name><surname>Chen</surname><given-names>Xiang-Sheng</given-names></name></person-group><article-title>Four new species of the genus <italic><tp:taxon-name><tp:taxon-name-part taxon-name-part-type="genus">Saigona</tp:taxon-name-part></tp:taxon-name></italic> Matsumura (<tp:taxon-name><tp:taxon-name-part taxon-name-part-type="order">Hemiptera</tp:taxon-name-part></tp:taxon-name>, <tp:taxon-name><tp:taxon-name-part taxon-name-part-type="infraorder">Fulgoromorpha</tp:taxon-name-part></tp:taxon-name>, <tp:taxon-name><tp:taxon-name-part taxon-name-part-type="family">Dictyopharidae</tp:taxon-name-part></tp:taxon-name>) from China</article-title><source>Zookeys</source><day>10</day><month>12</month><year>2014</year><volume>2014</volume><issue>462</issue><fpage>27</fpage><lpage>41</lpage><pub-id pub-id-type="doi">10.3897/zookeys.462.7500</pub-id></mixed-citation></tp:treatment-meta><tp:nomenclature><tp:taxon-name>
                        <tp:taxon-name-part taxon-name-part-type="genus">Saigona</tp:taxon-name-part>
                        <tp:taxon-name-part taxon-name-part-type="species">tenuisa</tp:taxon-name-part>
                        <object-id xmlns:xlink="http://www.w3.org/1999/xlink" content-type="zoobank" xlink:type="simple">http://zoobank.org/35594B4E-E88C-4967-890B-DCBE0E61786F</object-id>
                    </tp:taxon-name><tp:taxon-authority>Zheng, Yang &amp; Chen</tp:taxon-authority><tp:taxon-status xmlns:xlink="http://www.w3.org/1999/xlink" xlink:type="simple">sp. n.</tp:taxon-status><xref ref-type="fig" rid="F4">Figs 34–44</xref><xref ref-type="fig" rid="F6">, 54–56</xref><!--PageBreak--><!--PageBreak--></tp:nomenclature><tp:treatment-sec sec-type="Description"><title>Description.</title><p><italic>Measurement.</italic> ♂, BL: 15.8 mm; HL: 3.9 mm; HW: 1.4 mm; FWL: 9.2 mm.</p><p><italic>Coloration.</italic> General color dark brown (Figs <xref ref-type="fig" rid="F6">54</xref>–<xref ref-type="fig" rid="F6">56</xref>). Vertex dark brown marked with fuscous and ochraceous and yellowish spots at apex. Genae pale brown, eyes pale brown, ocellus yellowish, antenna green and the areas surrounding ocellus and antenna beneath eye yellowish. Frons yellowish brown. Postclypeus, anteclypeus and rostrum yellowish. Pronotum and Mesonotum dark brown scattered yellowish spots. Pronotum with median carina yellowish green, lateral, ventrally curved areas yellowish. Mesonotum with a narrow, yellow stripe along median carina. Thorax ventrally yellowish; abdomen ventrally yellowish green, dorsally black with yellowish brown stripe on median carina. Forewings with most veins and stigma dark brown. Legs yellowish green, tibiae with brown ring spots. Genitalia black.</p><!--PageBreak--><!--PageBreak--><!--PageBreak--><!--PageBreak--><p><italic>Head and thorax.</italic> Head (Figs <xref ref-type="fig" rid="F4">34</xref>–<xref ref-type="fig" rid="F4">36</xref>, <xref ref-type="fig" rid="F6">54</xref>–<xref ref-type="fig" rid="F6">56</xref>) very long, longer than pronotum and mesonotum combined (1.36:1). Vertex (Figs <xref ref-type="fig" rid="F4">34</xref>, <xref ref-type="fig" rid="F6">54</xref>–<xref ref-type="fig" rid="F6">56</xref>) with median carina complete; cephalic process long and slender, somewhat upturned. Frons (Fig. <xref ref-type="fig" rid="F4">35</xref>) with lateral carinae reaching to the front of eyes, not to frontoclypeal suture. Pronotum (Fig. <xref ref-type="fig" rid="F4">34</xref>) with median carina distinct, lateral carinae very faint. Mesonotum (Fig. <xref ref-type="fig" rid="F4">34</xref>) with median longitudinal carina obsolete or unconspicuous, lateral carinae curverging anteriorly. Forewing (Figs <xref ref-type="fig" rid="F4">37</xref>, <xref ref-type="fig" rid="F6">54</xref>–<xref ref-type="fig" rid="F6">56</xref>) longer than widest part (2.79:1), venations as in Fig. <xref ref-type="fig" rid="F4">37</xref>; hindwings longer than widest part (2.23:1), venations as in Fig. <xref ref-type="fig" rid="F4">38</xref>. Spinal formula of hind leg 8-11-11.</p><p><bold>Male genitalia.</bold> Anal style (Figs <xref ref-type="fig" rid="F4">39</xref>, <xref ref-type="fig" rid="F4">40</xref>) short, broad. Anal tube (Figs <xref ref-type="fig" rid="F4">39</xref>, <xref ref-type="fig" rid="F4">40</xref>) large, nearly triangular in lateral view; long, oval in dorsal view, ratio of length to width at middle about 1.7:1. Pygofer (Figs <xref ref-type="fig" rid="F4">39</xref>–<xref ref-type="fig" rid="F4">41</xref>) in lateral view with posterior margin slightly concave, dorsoposterior angle produced into a sharply process. Aedeagus (Figs <xref ref-type="fig" rid="F4">42</xref>–<xref ref-type="fig" rid="F4">44</xref>) with phallobasal conjunctival processes slightly produced dorsally, symmetrical; phallobase narrow and long, curved dorsally; apicodorsal membranous lobe small in lateral view (Fig. <xref ref-type="fig" rid="F4">43</xref>); apicoventral membranous lobe large, converging towards apex and coniform in ventral view (Fig. <xref ref-type="fig" rid="F4">42</xref>), directed anteroventrally in lateral view (Fig. <xref ref-type="fig" rid="F4">43</xref>), covered with numerous fine spines.</p></tp:treatment-sec><tp:treatment-sec sec-type="Type material"><title>Type material.</title><p>Holotype: ♂, <bold>China:</bold> Forest Park (<named-content xmlns:xlink="http://www.w3.org/1999/xlink" content-type="dwc:verbatimCoordinates" xlink:type="simple">N26°35', E106°42'</named-content>), Guiyang City, Guizhou Province, 19 July 2000, X.-S. Chen. (IEGU).</p></tp:treatment-sec><tp:treatment-sec sec-type="Etymology"><title>Etymology.</title><p>The species name is derived from the Hellenic word “<italic>tenuisa</italic>”, referring to cephalic process slender and long.</p></tp:treatment-sec><tp:treatment-sec sec-type="Distribution"><title>Distribution.</title><p>China (Guizhou).</p></tp:treatment-sec><tp:treatment-sec sec-type="Remarks"><title>Remarks.</title><p>This species can be easily distinguished from other species of <italic><tp:taxon-name><tp:taxon-name-part taxon-name-part-type="genus">Saigona</tp:taxon-name-part></tp:taxon-name></italic> by its very long, slender cephalic process.</p></tp:treatment-sec><tp:treatment-sec><!--Section generated to contain objects referenced in tp:taxon-treatment.--><fig id="F4" position="float" orientation="portrait"><label>Figures 34–44.</label><caption><p><italic><tp:taxon-name><tp:taxon-name-part taxon-name-part-type="genus">Saigona</tp:taxon-name-part> <tp:taxon-name-part taxon-name-part-type="species">tenuisa</tp:taxon-name-part></tp:taxon-name></italic> Zheng, Yang &amp; Chen, sp. n. <bold>34</bold> Head and thorax, dorsal view <bold>35</bold> Frons and clypeus, ventral view <bold>36</bold> Head and pronotum, lateral view <bold>37</bold> Forewing <bold>38</bold> Hindwing <bold>39</bold> Pygofer and anal tube, dorsal view <bold>40</bold> Genitalia, lateral view <bold>41</bold> Pygofer and parameres, ventral view <bold>42</bold> Aedeagus, ventral view <bold>43</bold> Aedeagus, lateral view <bold>44</bold> Aedeagus, dorsal view. Scale bars: <bold>34–38</bold> = 1 mm, <bold>39–44</bold> = 0.5 mm.</p></caption><graphic xmlns:xlink="http://www.w3.org/1999/xlink" xlink:href="zookeys-462-027-g004.jpg" position="float" orientation="portrait" xlink:type="simple" id="oo_35334.jpg"/></fig><fig id="F6" position="float" orientation="portrait"><label>Figures 51–56.</label><caption><p>Habitus of <italic><tp:taxon-name><tp:taxon-name-part taxon-name-part-type="genus">Saigona</tp:taxon-name-part></tp:taxon-name></italic> species. <bold>51–53</bold> <italic><tp:taxon-name><tp:taxon-name-part taxon-name-part-type="genus">Saigona</tp:taxon-name-part> <tp:taxon-name-part taxon-name-part-type="species">dicondylica</tp:taxon-name-part></tp:taxon-name></italic> Zheng, Yang &amp; Chen, sp. n. <bold>54–56</bold> <italic><tp:taxon-name><tp:taxon-name-part taxon-name-part-type="genus">Saigona</tp:taxon-name-part> <tp:taxon-name-part taxon-name-part-type="species">tenuisa</tp:taxon-name-part></tp:taxon-name></italic> Zheng, Yang &amp; Chen, sp. n. (<bold>51, 54</bold> dorsal view; <bold>52, 55</bold> dorsolateral view; <bold>53, 56</bold> lateral view).</p></caption><graphic xmlns:xlink="http://www.w3.org/1999/xlink" xlink:href="zookeys-462-027-g006.jpg" position="float" orientation="portrait" xlink:type="simple" id="oo_35336.jpg"/></fig></tp:treatment-sec></tp:taxon-treatment>
